# Supplementary material for: The Impact of the Geometrical Structure of the DNA on Parameters of the Track-Event Theory for Radiation Induced Cell Kill
Source: PLoS One. 2016 Oct 19;11(10):e0164929. doi: 10.1371/journal.pone.0164929 (PMC5070764; doi:10.1371/journal.pone.0164929)
Supplement: S1 Table — List of the simulated raw data for different distances between the two tetranucleosomes. The calculated number of hits are listed for OTEs and TTEs and for the location of the hit (nucleosome-DNA or linker-DNA). (TXT) [file pone.0164929.s001.txt]

ray tracing simulation: ionizations on straight line
distance between tetranucleosome       0
simulated events      1000000

LOOP case: events on TERTA1 and TETRA2
# of OTE on NUC          4686
# of TTE on NUC         34366
# of hits on NUC1       51494
# of hits on NUC2       51455

# of OTE on LIN            47
# of TTE on LIN          5449
# of hits on LIN1        8199
# of hits on LIN2        8246

eps = #TTE/#OTE in percent
Nucleosome DNA
Percentage of OTE to TTE       10.0195
Linker DNA
Percentage of OTE to TTE      0.576546


ray tracing simulation: ionizations on straight line
distance between tetranucleosome       1
simulated events      1000000

LOOP case: events on TERTA1 and TETRA2
# of OTE on NUC          3653
# of TTE on NUC         40711
# of hits on NUC1       61054
# of hits on NUC2       60813

# of OTE on LIN            46
# of TTE on LIN          6240
# of hits on LIN1        9389
# of hits on LIN2        9502

eps = #TTE/#OTE in percent
Nucleosome DNA
Percentage of OTE to TTE       6.39083
Linker DNA
Percentage of OTE to TTE      0.492347


ray tracing simulation: ionizations on straight line
distance between tetranucleosome       2
simulated events      1000000

LOOP case: events on TERTA1 and TETRA2
# of OTE on NUC          2335
# of TTE on NUC         36171
# of hits on NUC1       54302
# of hits on NUC2       54269

# of OTE on LIN            39
# of TTE on LIN          5504
# of hits on LIN1        8188
# of hits on LIN2        8248

eps = #TTE/#OTE in percent
Nucleosome DNA
Percentage of OTE to TTE       4.49609
Linker DNA
Percentage of OTE to TTE      0.478586


ray tracing simulation: ionizations on straight line
distance between tetranucleosome       3
simulated events      1000000

LOOP case: events on TERTA1 and TETRA2
# of OTE on NUC          2073
# of TTE on NUC         41646
# of hits on NUC1       62424
# of hits on NUC2       62828

# of OTE on LIN            41
# of TTE on LIN          6436
# of hits on LIN1        9607
# of hits on LIN2        9685

eps = #TTE/#OTE in percent
Nucleosome DNA
Percentage of OTE to TTE       3.43491
Linker DNA
Percentage of OTE to TTE      0.428601


ray tracing simulation: ionizations on straight line
distance between tetranucleosome       4
simulated events      1000000

LOOP case: events on TERTA1 and TETRA2
# of OTE on NUC          1515
# of TTE on NUC         36618
# of hits on NUC1       55141
# of hits on NUC2       55092

# of OTE on LIN            28
# of TTE on LIN          5552
# of hits on LIN1        8315
# of hits on LIN2        8289

eps = #TTE/#OTE in percent
Nucleosome DNA
Percentage of OTE to TTE       2.82771
Linker DNA
Percentage of OTE to TTE      0.338942


ray tracing simulation: ionizations on straight line
distance between tetranucleosome       5
simulated events      1000000

LOOP case: events on TERTA1 and TETRA2
# of OTE on NUC          1320
# of TTE on NUC         42468
# of hits on NUC1       63436
# of hits on NUC2       63709

# of OTE on LIN            23
# of TTE on LIN          6234
# of hits on LIN1        9443
# of hits on LIN2        9374

eps = #TTE/#OTE in percent
Nucleosome DNA
Percentage of OTE to TTE       2.12506
Linker DNA
Percentage of OTE to TTE      0.245963
