# Supplementary material for: The Impact of the Geometrical Structure of the DNA on Parameters of the Track-Event Theory for Radiation Induced Cell Kill
Source: PLoS One. 2016 Oct 19;11(10):e0164929. doi: 10.1371/journal.pone.0164929 (PMC5070764; doi:10.1371/journal.pone.0164929)
Supplement: S2 Table — List of the simulated raw data for different distances between the two tetranucleosomes. The calculated number of hits are listed for OTEs and TTEs and for the location of the hit (nucleosome-DNA or linker-DNA). (TXT) [file pone.0164929.s002.txt]

simulation of randomly distributed ionizations
distance between tetranucleosome       0
simulated events     10000000

LOOP case: events on TERTA1 and TETRA2
# of OTE on NUC        228066
# of TTE on NUC       1909253
# of hits on NUC1     2137319
# of hits on NUC2     2138460

# of OTE on LIN          2050
# of TTE on LIN        198325
# of hits on LIN1      200856
# of hits on LIN2      200375

eps = #TTE/#OTE in percent
Nucleosome DNA
Percentage of OTE to TTE       11.9453
Linker DNA
Percentage of OTE to TTE       1.03366


simulation of randomly distributed ionizations
distance between tetranucleosome       1
simulated events     10000000

LOOP case: events on TERTA1 and TETRA2
# of OTE on NUC        210575
# of TTE on NUC       1839395
# of hits on NUC1     2049970
# of hits on NUC2     2051863

# of OTE on LIN          1887
# of TTE on LIN        189649
# of hits on LIN1      192302
# of hits on LIN2      191536

eps = #TTE/#OTE in percent
Nucleosome DNA
Percentage of OTE to TTE       11.4481
Linker DNA
Percentage of OTE to TTE      0.994996


simulation of randomly distributed ionizations
distance between tetranucleosome       2
simulated events     10000000

LOOP case: events on TERTA1 and TETRA2
# of OTE on NUC        194035
# of TTE on NUC       1776964
# of hits on NUC1     1970999
# of hits on NUC2     1972149

# of OTE on LIN          1701
# of TTE on LIN        183673
# of hits on LIN1      185374
# of hits on LIN2      185607

eps = #TTE/#OTE in percent
Nucleosome DNA
Percentage of OTE to TTE       10.9195
Linker DNA
Percentage of OTE to TTE      0.926102


simulation of randomly distributed ionizations
distance between tetranucleosome       3
simulated events     10000000

LOOP case: events on TERTA1 and TETRA2
# of OTE on NUC        180762
# of TTE on NUC       1716377
# of hits on NUC1     1897139
# of hits on NUC2     1900745

# of OTE on LIN          1583
# of TTE on LIN        175644
# of hits on LIN1      178533
# of hits on LIN2      177227

eps = #TTE/#OTE in percent
Nucleosome DNA
Percentage of OTE to TTE       10.5316
Linker DNA
Percentage of OTE to TTE      0.901255


simulation of randomly distributed ionizations
distance between tetranucleosome       4
simulated events     10000000

LOOP case: events on TERTA1 and TETRA2
# of OTE on NUC        167315
# of TTE on NUC       1662189
# of hits on NUC1     1831468
# of hits on NUC2     1829504

# of OTE on LIN          1526
# of TTE on LIN        170032
# of hits on LIN1      171558
# of hits on LIN2      172209

eps = #TTE/#OTE in percent
Nucleosome DNA
Percentage of OTE to TTE       10.0659
Linker DNA
Percentage of OTE to TTE      0.897478


simulation of randomly distributed ionizations
distance between tetranucleosome       5
simulated events     10000000

LOOP case: events on TERTA1 and TETRA2
# of OTE on NUC        156206
# of TTE on NUC       1611979
# of hits on NUC1     1768185
# of hits on NUC2     1769031

# of OTE on LIN          1332
# of TTE on LIN        163607
# of hits on LIN1      164939
# of hits on LIN2      165729

eps = #TTE/#OTE in percent
Nucleosome DNA
Percentage of OTE to TTE       9.69032
Linker DNA
Percentage of OTE to TTE      0.814146
